# Supplementary material for: The Phylogenetically-Related Pattern Recognition Receptors EFR and XA21 Recruit Similar Immune Signaling Components in Monocots and Dicots
Source: PLoS Pathog. 2015 Jan 21;11(1):e1004602. doi: 10.1371/journal.ppat.1004602 (PMC4301810; doi:10.1371/journal.ppat.1004602)
Supplement: S1 Table — (XLSX) [file ppat.1004602.s011.xlsx]

## Sheet: Sheet1
	XA21:GFP cloning
	Xa21NarIF	ATGGCGCCATGATATCACTCCCATTATTGCT
	GFPNheIR	ATGCTAGCTTATTTGTATAGTTCATCCATGCC
	EFR:GFP cloning
PCR fragment 1	GFPoverEFRF	GTTAAATACGGACATGCATACTATGTGGGATCCCAAGGGTGGGC
	GFPSTR	TTATTTGTATAGTTCATCCATGCC
PCR fragment 2	EFR_F	CACCATGAAGCTGTCCTTTTCACTTG
	EFR_NoSTR	CATAGTATGCATGTCCGTATTTAAC
	EFR:XA21:GFP cloning
PCR fragment 1	XaTMoverEFRF	AAAGCCTCTGTCAGTTAGAAAGAAATTCCCAGTTCTACCTATTTCTGT
	GFPSTR	TTATTTGTATAGTTCATCCATGCC
PCR fragment 2	EFR_F	CACCATGAAGCTGTCCTTTTCACTTG
	EFRectR	TTTCTTTCTAACTGACAGAGGC
	XA21:EFR:GFP cloning
PCR fragment 1	EFRTMoverXaF	TCCATTACTAGAGAACAGAAAACATGTTGTCAGTGGTATTTGTATAGG
	EFR_NoSTR	CATAGTATGCATGTCCGTATTTAAC
PCR fragment 2	Xa21_GW_ATG_F	CACCATGATATCACTCCCATTATTGCTCTTCG
	Xa21ectR	ATGTTTTCTGTTCTCTAGTAATGG
	EFRDcyt:GFP cloning
	EFR_F	CACCATGAAGCTGTCCTTTTCACTTG
	EFR_polyK_R	TTTCTTTTTCCTCTTCATGAACCAACACAG
	EFR:XA21Dcyt:GFP cloning
	EFR_F	CACCATGAAGCTGTCCTTTTCACTTG
	EX_polyK_R	CTTTTTAGTTCTCTTGTGCCAGGTTATAAG
	XB24:HA cloning
	At2g35900GW_F	CACCATGGGTTGGATCTGGATTGACG
	At2g35900GW_R	AACGTCCTTGGCCAAGCCCGAG
	PLL4:HA cloning
	At2g28890GW_F	CACCATGGGTAACGGAATCGGGAAGC
	At2g28890GW_R	TACACAAGATTTCCACATTC
	PLL5:HA cloning
	AT1G07630GW_F	CACCATGGGTAACGGAGTAACAAAACTG
	At2g28890GW_R	TACACAAGATTTCCACATTC
