# Supplementary material for: The Phylogenetically-Related Pattern Recognition Receptors EFR and XA21 Recruit Similar Immune Signaling Components in Monocots and Dicots
Source: PLoS Pathog. 2015 Jan 21;11(1):e1004602. doi: 10.1371/journal.ppat.1004602 (PMC4301810; doi:10.1371/journal.ppat.1004602)
Supplement: S2 Table — (XLSX) [file ppat.1004602.s012.xlsx]

## Sheet: Sheet1
mutant	T-DNA line	LP	RP
Atxb24-1	SALK_126246C	ACTTCAGAGGGCCTAAAGCAG	GTCGGTTTCACGAACAAAGAG
Atxb24-2	SAIL_780_A07	ACCAGCAGTTGCTCCACTTAC	TTCTTTCCCATCTTTTAACTTCAAC
pll4-1	SALK_203257C	TTTGCCCAAGAACAGCTCTAC	CGCTTCCGTTAGTGCTAACAC
pll4-2	SALK_047827	CCAGATCCTTTAGACGAAGGG	TCTCGATCCCATTCACATCTC
pll5-1	SALK_044162C	GTCATGTCGTTTGACACCATG	AGATTGTACGGAACGTTGTCG
pll5-3	SALK_130437C	TGGTTAGCTAAGATTAGACAGG	CATTCAAAGAACCAACCTTTGAC
LBb1.3	SALK T_DNA primer	ATTTTGCCGATTTCGGAAC
LB3	SAIL T_DNA primer	TAGCATCTGAATTTCATAACCAATCTCGATACAC
