# Supplementary material for: The Phylogenetically-Related Pattern Recognition Receptors EFR and XA21 Recruit Similar Immune Signaling Components in Monocots and Dicots
Source: PLoS Pathog. 2015 Jan 21;11(1):e1004602. doi: 10.1371/journal.ppat.1004602 (PMC4301810; doi:10.1371/journal.ppat.1004602)
Supplement: S3 Table — (XLSX) [file ppat.1004602.s013.xlsx]

## Sheet: Sheet1
PLL4		TTTGCCCAAGAACAGCTCTAC
		CCAGATCCTTTAGACGAAGGG
PLL5		TGGTTAGCTAAGATTAGACAGG
		ATACTCGAGCTATACACAAGATTTCCACATTC
XB24		CACCATGGGTTGGATCTGGATTGACG
		AACGTCCTTGGCCAAGCCCGAG
U-Box		ACGGCCGAGCAATGGAGTTGACTAGC
		TCAGTAACTTCTTCGGATGATGC
