# Supplementary material for: The Phylogenetically-Related Pattern Recognition Receptors EFR and XA21 Recruit Similar Immune Signaling Components in Monocots and Dicots
Source: PLoS Pathog. 2015 Jan 21;11(1):e1004602. doi: 10.1371/journal.ppat.1004602 (PMC4301810; doi:10.1371/journal.ppat.1004602)
Supplement: S4 Table — (XLSX) [file ppat.1004602.s014.xlsx]

## Sheet: Sheet1
Name on tree	Plant	Accession number
XB15 homologues
At2G28890/PLL4	Arabidopsis thaliana	NP_180455.1
At1G07630/PLL5	Arabidopsis thaliana	NP_563791.1
At5G02400/PLL2	Arabidopsis thaliana	NP_195860.1
At3G09400/PLL3	Arabidopsis thaliana	NP_187551.1
At2G35350/PLL1	Arabidopsis thaliana	NP_181078.2
At2G46920/POL	Arabidopsis thaliana	NP_850463.1
Os03g0821300/XB15	Oryza sativa	NP_001051726.1
Os03g0275100	Oryza sativa	NP_001049705.1
Os02g0690500	Oryza sativa	NP_001047791.1
Os03g0372500	Oryza sativa	NP_001050205.1
Os04g0403701	Oryza sativa	NP_001173920.1
XB24 homologues
At	Arabidopsis thaliana	NP_181134.1
Al	Arabidopsis lyrata	XP_002881417.1
Pt	Populus trichocarp	XP_002323365.1
Cs	Cucumis sativus	XP_004136529.1
Rc	Ricinus communis	XP_002524090.1
Ca	Cicer arietinum	XP_004494268.1
Gm	Glycine max	NP_001235895.1
Vv	Vitis vinifera	XP_002264531.1
Sl	Solanum lycopersicum	XP_004249396.1
Bd	Brachypodium distachyon	XP_003569921.1
Zm	Zea mays	NP_001152669.1
Sb	Sorghum bicolor	XP_002456413.1
Os/XB24	Oryza sativa	NP_001044383.1
Pp	Physcomitrella patens	XP_001765633.1
